# Supplementary material for: Rescue of Aberrant Splicing Caused by a Novel Complex Deep-intronic ABCA4 Allele
Source: Genes (Basel). 2024 Nov 23;15(12):1503. doi: 10.3390/genes15121503 (PMC11675205; doi:10.3390/genes15121503)
Supplement: Supplementary file 1 [file genes-15-01503-s001.zip]

Archive with 2 entries (2 files):
- Manuscript_ABCA4_int11_Figure_S1-2.pdf
- Table_S1-2.pdf
